# Supplementary material for: Pharmacological Efficacy of Intravenous Magnesium in Attenuating Remifentanil-Induced Postoperative Hyperalgesia: A Systematic Review and Meta-Analysis of Randomized Controlled Trials
Source: Pharmaceuticals (Basel). 2025 Apr 1;18(4):518. doi: 10.3390/ph18040518 (PMC12030599; doi:10.3390/ph18040518)
Supplement: Supplementary file 1 [file pharmaceuticals-18-00518-s001.zip]

Archive with 2 entries (2 files):
- pharmaceuticals-3537290-Figures and tables.docx
- pharmaceuticals-3537290-PRISMA 2020 Checklist.docx
